# Supplementary material for: Notch1 O-GlcNAcylation drives tumor stemness and mechanoadaptation to a stiff microenvironment and promotes chordoma recurrence
Source: J Clin Invest. 2026 Feb 3;136(6):e194378. doi: 10.1172/JCI194378 (PMC12987655; doi:10.1172/JCI194378)
Supplement: Supporting data values [file jci-136-194378-s315.xlsx]

## Sheet: 1F
CD15 Pri	CD15 Rec	OCT4 Pri	OCT4 Rec	MYC Pri	MYC Rec	NANOG Pri	NANOG Rec
0.000123	0.0004379	0.009346	0.034521	0.01304	0.049723	0.0235	0.00824
0.0012924	0.0135	0.006945	0.00124	0.01544	0.036245	0.002353	0.0135
0.00385	0.02874	0.011314	0.032985	0.0325	0.0379835	0.008943	0.0133
0.006832	0.008546	0.009834	0.0168435	0.04281	0.0279832	0.00325	0.0198
0.011734	0.0097945	0.02352	0.01557	0.02295	0.033893	0.006435	0.01163
0.00452	0.029611	0.03134	0.0493	0.019845	0.0487	0.00273	0.02056
0.0005341	0.01094	0.008435	0.0135	0.032	0.01913	0.01189	0.01483
0.001734	0.00235	0.00631	0.029834	0.012	0.01108	0.020843	0.003962
7.343e-05	0.0009345	0.00547	0.038821	0.00434	0.019973	0.00973	0.02792

## Sheet: 1G
	Tunel positive cells(%)
3.2 kPa	9.2	11.3	12.9
33 kPa	26.5	22	31.2
57.6 kPa	39.8	40.1	36.7

## Sheet: 1I
	parental			3.2 kPa			33 kPa			57.6 kPa
HES1	1.22547	0.770215	1.05946	1.7211	1.42734	1.92297	8.32048	7.6564	11.2876	10.1027	13.8967	10.2437
HEY1	1.06437	0.920188	1.02101	1.04247	1.29235	0.986233	9.33942	6.74273	5.95183	5.99323	7.96312	6.07689
NRARP	0.862542	0.97716	1.18646	0.771997	0.553504	0.53465	4.72397	3.89062	6.10504	2.56685	3.13834	3.53081
VCL	0.983957	0.93088	1.09177	2.9828	1.07674	1.39152	2.90795	3.20428	3.24901	6.58873	8.45614	5.54044
COL1A1	1.10701	1.20303	0.750886	1.02574	0.557354	0.569066	8	4.69134	7.51618	10.0561	8.9383	9.12611
OCT4	1.11987	1.30435	0.6846	1.1355	1.42734	1.58374	6.66529	9.89477	7.9264	3.1748	3.88164	4.91321
NANOG	1.28639	0.935191	0.831238	0.764895	0.708742	0.802923	12.0142	7.04533	6.71165	9.23215	8.26301	7.6564

## Sheet: 1J
	Relative fold change
HES1	5.24	14.75	27.59	14.01	3.99	12.05	0.97	4.42	3.07	5.63
HES5	3.1	11.81	1.65	16.65	21.19	10.45	2.77	2.59	16.19	5.19
HEY1	6.32	8.22	10.36	1.34	3.7	25.4	9.63	1.45	5.06	3.87
HEY2	2.18	7.14	7.88	14.09	9.79	6.35	2.61	5.66	19.64	2.01
NRARP	2.23	6.34	9	7.5	3.8	20.57	9.22	5.64	3.14	1.39

## Sheet: 1K
Recurrence time (months)	Recurrence status (1=recurrence 0=no recurrence)	NICD1 group
6	1	high
7	1	high
12	1	high
7	1	high
24	1	high
16	1	high
25	1	high
14	1	high
11	1	high
18	1	high
36	1	high
26	1	high
48	1	high
95	0	high
6	0	high
17	1	high
12	1	high
42	1	high
9	1	high
19	1	high
6	1	high
35	1	high
57	1	high
120	0	high
4	1	high
19	1	high
29	1	high
24	1	high
54	1	high
19	1	high
55	1	high
8	1	high
18	1	high
27	0	high
92	1	high
67	0	high
16	0	high
3	1	high
28	1	high
67	0	high
76	1	high
54	1	high
32	0	high
18	0	high
71	0	high
46	1	low
19	0	low
32	0	low
61	1	low
23	0	low
60	1	low
115	1	low
6	0	low
13	0	low
120	0	low
50	0	low
67	0	low
69	1	low
22	0	low
13	0	low
35	0	low
55	0	low
37	0	low
10	0	low
35	0	low
27	1	low
20	0	low
17	0	low
38	1	low
120	0	low
67	0	low
40	0	low
28	1	low
47	0	low
36	1	low
96	0	low
32	0	low
56	0	low
67	0	low
51	0	low
111	0	low
37	0	low
20	0	low
44	0	low
120	0	low
120	0	low
116	0	low

## Sheet: 1M
	Vector			NICD1
Young's modulus (kPa)	2.3	1.9	3.2	8.5	10.2	6.1

## Sheet: 1N
	Tunel positive cells (%)
	UM-Chor1			MUG-Chor1
3.2 kPa+Vector	10.2	13.4	15.5	13.1	14.3	11.6
57.6 kPa+Vector	34.5	42	45.2	48.2	52.4	56.6
57.6 kPa+NICD1	19.3	25.6	27.1	25.2	27.8	20.1

## Sheet: 1O
	Tunel positive cells (%)
Vector	33.5	36.4	42.1
NICD1	21.6	19	12.3

## Sheet: 2E
	% of specimens
	O-GlcNAc low	O-GlcNAc high
early	56.3636363636364	43.6363636363636
late	37.5	62.5

## Sheet: 2F
ROI of Duolink NICD1&O-GlcNAc
PRI	REC
8.76	14.35
16.22	21.9
12.04	35.67
9.83	16.72
11.55	27.63
13.08	22.47
9.5	11.39
13.5	16.75
8.47	7.32
14.02	26.74

[truncated: 93 more sheets: 2G, 2H, 2J, 2K, 2L, 3A, 3C, 3F, 3G, 3I, 3J, 4A, 4D, 4K, 4M, 4N, 4P, 5A, 5C, 5F …]
